# Supplementary material for: Enhancing WNT Signaling Restores Cortical Neuronal Spine Maturation and Synaptogenesis in Tbr1 Mutants
Source: Cell Rep. Author manuscript; Available in PMC 2020 Sep 4. (PMC7473600; doi:10.1016/j.celrep.2020.03.059)
Supplement: Supp Info 1 [file NIHMS1622004-supplement-Supp_Info_1.xlsx]

## Sheet: Table S1
Table S1: Complete list of differentially expressed (DEX) genes in scRNA-seq from Tbr1 layer 5 homozygous CKO compared to Tbr1 wildtype at P5. Related to Figure 1.
Gene ID	P-value	FDR	Log2(Fold-Change)
Malat1	1.58603e-85	2.27564e-82	-3.2015
Uba52	5.20747e-67	5.33692e-64	-2.50525
Hsp90ab1	3.13482e-63	2.24892e-60	-2.42095
Tpt1	1.21157e-62	7.90164e-60	-2.26319
Eef1a1	2.19301e-102	3.93316e-99	-2.23398
Gapdh	1.03213e-47	4.93633e-45	-2.21892
Kif1a	1.67364e-55	9.23589e-53	-2.20138
Pcp4	1.45785e-37	5.22931e-35	-2.03423
Pebp1	6.89941e-34	2.06235e-31	-1.69174
Eef1b2	2.19328e-29	6.29382e-27	-1.65853
Actg1	1.50503e-40	5.99838e-38	-1.61281
Fau	1.79068e-104	4.28212e-101	-1.51249
Naca	1.92279e-22	4.18003e-20	-1.48672
Nnat	1.64045e-23	3.92285e-21	-1.48559
Mapt	5.50168e-26	1.46182e-23	-1.46759
Cox7b	4.53303e-25	1.12138e-22	-1.45941
Pfdn5	1.93112e-21	3.74429e-19	-1.42659
Atp5g2	1.4944e-26	4.12338e-24	-1.42587
Uqcrh	7.47025e-22	1.48865e-19	-1.41383
Fabp5	1.49022e-43	6.28873e-41	-1.3971
Eef1g	3.29822e-23	7.63272e-21	-1.39308
Ptgds	8.73543e-61	5.22233e-58	-1.36802
Hsp90aa1	8.89188e-21	1.59476e-18	-1.32887
Atp5h	1.66079e-19	2.59011e-17	-1.32165
Eef2	4.74569e-17	6.54723e-15	-1.30344
H3f3a	2.6863e-21	5.07144e-19	-1.24276
Ptma	3.49689e-14	4.32529e-12	-1.23314
Gpx4	2.16159e-17	3.04064e-15	-1.22172
Ndufb9	5.15378e-20	8.21628e-18	-1.15255
Tbca	7.89643e-11	6.74393e-09	-1.15174
Gnb2l1	3.48867e-20	5.95898e-18	-1.15107
Atp5d	2.45797e-15	3.14883e-13	-1.14906
Stmn3	2.03765e-14	2.56458e-12	-1.13934
Tomm7	5.33342e-11	4.75367e-09	-0.98585
Smdt1	9.36085e-09	5.99596e-07	-0.972351
Eif3f	1.00661e-11	9.62857e-10	-0.95872
Prdx2	1.32178e-08	8.24564e-07	-0.954722
Hbb-bs	5.28951e-37	1.72486e-34	-0.936293
Btf3	2.67635e-10	2.13335e-08	-0.920405
Basp1	7.29493e-16	9.51524e-14	-0.910634
Hspe1	3.47711e-11	3.23095e-09	-0.901451
R3hdm4	2.07505e-11	1.95874e-09	-0.89196
Cox7a2l	1.58099e-09	1.1342e-07	-0.888288
Apc	3.68942e-12	3.72787e-10	-0.886891
Npm1	1.50158e-17	2.15446e-15	-0.86776
Myeov2	6.84904e-12	6.73083e-10	-0.864336
Tubb2b	4.45879e-20	7.26985e-18	-0.851048
Uchl1	2.38985e-10	1.92638e-08	-0.849178
Gabarap	5.36727e-11	4.75367e-09	-0.827448
Stmn2	3.81965e-66	3.04469e-63	-0.805215
Sparc	9.22696e-12	8.94516e-10	-0.786377
Ttc3	6.12916e-09	3.99733e-07	-0.783926
Ndufa2	3.28888e-09	2.26869e-07	-0.782124
Bsg	4.26141e-11	3.86979e-09	-0.770139
Map1b	2.57537e-08	1.52692e-06	-0.752631
Olig1	3.12726e-10	2.46538e-08	-0.715077
Ubl5	1.46484e-06	7.19779e-05	-0.691662
Snrpg	3.13983e-05	0.00113192	-0.677201
Tubb5	2.77775e-07	1.46526e-05	-0.675192
Camk2n1	5.55409e-11	4.85916e-09	-0.669611
Atp5e	2.0744e-08	1.25056e-06	-0.665962
Cox5a	2.42457e-06	0.000112219	-0.657913
Cox4i1	9.02367e-44	4.04599e-41	-0.657027
Rtn1	0.000158771	0.00433088	-0.653522
Snrpe	3.05277e-07	1.59858e-05	-0.65288
Ndufs4	1.43491e-05	0.000571891	-0.644406
Nenf	4.92003e-06	0.000215221	-0.642072
Ccnd2	6.49911e-06	0.000279189	-0.62969
Mt2	1.45696e-07	7.91837e-06	-0.626388
Atp5j2	6.51586e-11	5.6319e-09	-0.626322
Chchd2	0.00121433	0.0233037	-0.624194
Atxn7l3b	0.000324721	0.00808872	-0.620982
Ndufa7	0.000413073	0.00974797	-0.616479
Hcfc1r1	4.03851e-06	0.000181077	-0.61379
Son	2.10794e-10	1.71845e-08	-0.60981
Mt3	9.66329e-09	6.13491e-07	-0.606244
Polr1d	3.44149e-06	0.000155278	-0.598119
Psma7	2.68563e-05	0.000991096	-0.59125
Mif	1.41332e-10	1.17897e-08	-0.591082
Hras	6.64143e-06	0.000283605	-0.588144
Fis1	2.55953e-05	0.000961364	-0.586485
Clta	1.05967e-05	0.000429495	-0.578344
Nedd8	0.0031885	0.0489813	-0.577758
Ubb	1.44539e-39	5.45748e-37	-0.572799
Atp5o	4.4105e-05	0.00150671	-0.57007
Fxyd6	1.57694e-05	0.000625027	-0.552762
Atp1a2	1.51858e-08	9.31134e-07	-0.547507
Gnai2	0.000142324	0.00399025	-0.543471
Gng5	6.18219e-05	0.00200684	-0.543049
Hist3h2ba	7.78527e-05	0.00240739	-0.542511
Cox8a	2.8319e-48	1.45115e-45	-0.541141
Gnas	2.32639e-06	0.000108373	-0.540837
Eef1d	1.96532e-09	1.36886e-07	-0.534315
Cox7a2	9.02918e-14	1.04476e-11	-0.524933
Scand1	3.55739e-05	0.00125033	-0.523626
Dstn	0.000157217	0.00430486	-0.506933
Vps8	1.62918e-09	1.1572e-07	-0.500671
Tcf25	7.08706e-05	0.00221055	-0.499656
Tmsb4x	3.04492e-73	3.64071e-70	-0.49758
Sox4	0.000358137	0.00870941	-0.489526
Srp14	0.000175967	0.00472805	-0.488951
Ppdpf	0.00230222	0.0388323	-0.487748
Eif3k	0.00218944	0.0372206	-0.485857
Sst	5.8823e-06	0.000255755	-0.485508
Oxct1	1.83263e-05	0.000718429	-0.481603
Eif2s2	0.000427573	0.0100571	-0.473603
Banf1	4.16986e-05	0.00144515	-0.470787
Brk1	0.000261504	0.0066526	-0.46845
Serbp1	9.12481e-05	0.00273897	-0.460305
Sparcl1	0.000350761	0.00857076	-0.458825
Anp32b	1.25939e-08	7.92532e-07	-0.457468
Tma7	1.07181e-12	1.13076e-10	-0.456
Srrm2	3.98557e-09	2.68273e-07	-0.445051
Rnf187	0.000665901	0.0142997	-0.438003
Glud1	0.000766761	0.0161312	-0.437866
2010107E04Rik	3.96152e-10	3.05591e-08	-0.435123
Fth1	1.05119e-66	9.42658e-64	-0.432539
Pdap1	0.000564618	0.0126186	-0.424122
Chd3	0.00132648	0.0249769	-0.419491
Kif5c	2.24917e-05	0.000858275	-0.419353
Top1	9.5346e-07	4.76902e-05	-0.416776
Snrpd1	1.89233e-05	0.000733813	-0.415784
Srsf3	2.65295e-05	0.00099065	-0.412145
Lamtor5	7.40106e-05	0.00229849	-0.41138
2310036O22Rik	0.000117705	0.00341869	-0.410772
Ppp1r14c	4.8599e-05	0.0016292	-0.410392
Cox7c	7.74326e-17	1.04812e-14	-0.408984
Zmat2	1.59402e-05	0.000628323	-0.404859
Taf10	2.809e-05	0.00102815	-0.404022
Nsa2	1.9779e-06	9.39701e-05	-0.400127
Ybx1	1.73771e-13	1.9179e-11	-0.399012
Ssb	1.02144e-06	5.05369e-05	-0.396761
Cdk4	7.22196e-06	0.000304767	-0.396504
Eif3h	0.000667745	0.0142997	-0.394817
Lmo4	0.00121489	0.0233037	-0.394724
Ddah1	0.000257904	0.00658435	-0.391451
Use1	1.23896e-05	0.000496553	-0.390831
Eif1b	0.00197471	0.0343016	-0.390109
Cd24a	0.00189585	0.033092	-0.388597
Ctnnb1	3.07011e-05	0.00111237	-0.380577
Wdr89	0.00262406	0.0424943	-0.37863
Ap2s1	0.000634891	0.0138863	-0.375951
Ssr4	9.93881e-06	0.000407434	-0.374453
Hmgn1	0.000591484	0.0131372	-0.374031
Aprt	0.000494249	0.0114011	-0.373882
Psmb7	0.00132233	0.0249643	-0.369813
1810022K09Rik	0.000500604	0.0114739	-0.36972
Pin4	9.58956e-05	0.00285459	-0.368266
Pcsk1n	2.17787e-06	0.00010279	-0.360604
Dlgap4	0.000339354	0.00840979	-0.357155
Smap1	0.000202482	0.00532089	-0.350387
Ncl	0.000559112	0.0125346	-0.349918
Thoc7	0.00308591	0.0479185	-0.349877
Ppia	6.27435e-37	1.95705e-34	-0.343363
Arpp21	0.000280706	0.0070908	-0.341626
Lsm4	0.00124157	0.023689	-0.339705
Psmg4	4.55514e-06	0.000200482	-0.33881
Psma4	0.00127493	0.0241968	-0.337681
Sec62	0.00106368	0.0208493	-0.335326
Calr	2.48842e-06	0.000114436	-0.328793
Gpx1	0.00266124	0.0428066	-0.322268
Zfos1	6.13206e-05	0.00199961	-0.321922
Cldn5	6.81544e-10	5.04061e-08	-0.31712
Rbp1	2.57257e-08	1.52692e-06	-0.312395
Slc1a3	0.000913848	0.0184156	-0.312374
Map1a	0.000552371	0.0124614	-0.310336
Bzw2	0.000492374	0.0114011	-0.304216
Ptprz1	0.00103086	0.0203003	-0.303056
Ndufaf2	0.0023059	0.0388323	-0.298188
Bola2	0.00256926	0.0421782	-0.297151
Rtf1	0.00145315	0.0265592	-0.296605
Cst3	0.000844076	0.0174507	-0.295688
Igfbp7	2.49921e-12	2.56133e-10	-0.288879
Ctsl	8.10886e-06	0.00033626	-0.284711
Snapc5	0.00113397	0.0219867	-0.283039
Dynlt1a	0.000492826	0.0114011	-0.279095
Srsf11	6.93085e-05	0.00218079	-0.27764
Hba-a2	6.11891e-14	7.31618e-12	-0.277162
Luzp2	6.60604e-05	0.0021063	-0.273388
H2afy	0.000917857	0.0184446	-0.268232
Mlc1	0.0023714	0.0395638	-0.266624
Ift20	0.000729055	0.0154284	-0.266129
Rtn4	0.000351241	0.00857076	-0.265521
Nisch	6.89365e-05	0.00217864	-0.264347
Rhoa	0.00223752	0.037948	-0.263798
B3gat1	0.000143014	0.00399195	-0.263409
Cox6b1	3.58612e-09	2.45017e-07	-0.262504
Erdr1	2.32564e-05	0.000878114	-0.258056
Nrxn2	0.00236356	0.0395249	-0.257848
Fam177a	0.000795859	0.0166458	-0.257068
Cxcl14	0.00306782	0.0478446	-0.253929
S100a11	0.000114891	0.00335053	-0.253775
Srpk2	6.70614e-06	0.000284674	-0.253259
AY036118	1.10935e-13	1.24351e-11	-0.25153
Epb41l4aos	0.000191413	0.00507479	-0.250629
Crym	5.50629e-05	0.0018154	-0.248664
Epha5	0.000603964	0.0132503	-0.248094
Lgals1	0.00307777	0.0478957	-0.243256
Lage3	0.00198666	0.0344259	-0.241806
Chd5	0.00137367	0.0257304	-0.241628
Gstp1	0.00259266	0.0423408	-0.240178
Tmem261	0.00254424	0.0419595	-0.235574
BC029214	9.05671e-05	0.00272995	-0.231915
Fabp7	1.25918e-09	9.12457e-08	-0.229308
Idh3g	0.000601314	0.0132326	-0.228158
Eif3m	0.000940932	0.0188029	-0.219407
Tmem219	3.56774e-05	0.00125033	-0.218487
Rgs17	0.000148897	0.00409268	-0.215751
Metrn	0.00129939	0.0245958	-0.21528
Nav1	0.0005575	0.0125346	-0.21491
Zfp106	0.000225037	0.00584933	-0.213318
Hmgn5	0.000239546	0.00618167	-0.213165
Lamtor1	0.0025615	0.0421473	-0.209346
Abcf1	0.00142626	0.0262717	-0.207724
Bod1l	9.57261e-07	4.76902e-05	-0.203856
Cox6c	3.51288e-11	3.23095e-09	-0.198154
Snhg12	0.000196599	0.00518529	-0.196376
Meg3	5.649e-05	0.0018505	-0.196367
Tmem151b	0.000364128	0.00878265	-0.193736
Tmem176b	0.0032463	0.0496566	-0.192437
Pcm1	0.000511893	0.0116953	-0.191342
Eif4g1	8.92113e-05	0.00271187	-0.190408
Sugt1	0.0021247	0.0364751	-0.187714
Kif21a	0.00102365	0.0202304	-0.186662
Hba-a1	3.26106e-05	0.00116392	-0.18635
Bod1	8.17889e-05	0.00250749	-0.185152
Snrpb	0.00145494	0.0265592	-0.183555
Ktn1	0.00260867	0.0423408	-0.180531
Pglyrp1	7.75137e-07	3.91608e-05	-0.180326
Anp32a	0.000301024	0.00755344	-0.179953
Smarcc2	0.00186409	0.032617	-0.175984
Ube2r2	0.000276906	0.00701952	-0.17108
Fam96a	0.00139865	0.02613	-0.170874
Hivep1	0.000539477	0.0122475	-0.167242
Nme2	0.0016834	0.0298928	-0.166143
Mphosph8	0.00213543	0.0364751	-0.165872
N4bp2l2	0.000403674	0.00962113	-0.160314
Tmsb10	9.39559e-14	1.0699e-11	-0.160076
Igfbpl1	3.41399e-05	0.00121247	-0.159684
Wdfy1	4.70966e-07	2.41337e-05	-0.154612
Zfp704	0.000350566	0.00857076	-0.154221
Stk19	0.00260822	0.0423408	-0.153529
Eif3c	0.00124998	0.0237861	-0.14576
Ift74	0.000216679	0.00565258	-0.135622
Rrbp1	0.000648065	0.0140885	-0.128312
Lars	0.00148354	0.0269442	-0.127722
Slc14a2	0.00096919	0.0192603	-0.127231
Kdm5b	0.000346639	0.00854566	-0.125114
Ly6e	0.0024967	0.0413413	-0.124707
Rab3d	0.00142821	0.0262717	-0.119524
Rbmx2	0.0014027	0.0261377	-0.116828
Nmral1	0.0002335	0.00604739	-0.114734
Mmp14	0.00074296	0.0156765	-0.113925
Rph3a	0.00178053	0.0313846	-0.112291
Ctla2a	0.000902599	0.0183956	-0.111429
Anapc13	0.00289482	0.0455427	-0.111404
Alkbh5	0.00108319	0.0211738	-0.105837
Ppfia1	0.002031	0.0351093	-0.105527
2310015A10Rik	0.00051836	0.0118054	-0.102914
Rgs5	0.00162386	0.028979	-0.0991134
Emid1	0.0016784	0.0298781	-0.0957321
Cald1	0.000361501	0.00876152	-0.0894238
Prpf40a	0.00142539	0.0262717	-0.0870468
Ppp1r13b	0.000819517	0.0169919	-0.0866405
Nol4l	0.00176667	0.031217	-0.0849358
Adgra1	0.000813631	0.0169188	-0.0832467
Trim24	0.0019105	0.0332668	-0.0793245
Tiam2	0.00286262	0.045135	-0.0773149
Slc6a11	5.51656e-05	0.0018154	-0.0768844
Xist	0.00283385	0.0448786	-0.0761671
Dcaf12l1	0.00265691	0.0428066	-0.0719427
Iah1	0.00320349	0.0491065	-0.0537069
Trmt1	0.000654457	0.0140993	-0.0050074
Rnf152	0.000549351	0.0124323	0.0234362
Slc9a3r2	0.00178783	0.0314361	0.028147
Tuba1b	0.00278376	0.0442809	0.0494762
Slc35a5	0.0022835	0.0386365	0.0604627
Bmpr1a	0.00272783	0.0435845	0.0680824
Creb1	0.00264766	0.04278	0.0732736
Cav2	5.3525e-05	0.00177772	0.0821273
Lrrc24	0.000168499	0.00456156	0.0821772
Rars	0.00213333	0.0364751	0.0888378
Orc4	0.000498859	0.0114706	0.100888
Tbcc	0.00315973	0.0486436	0.101138
Chl1	0.0023211	0.0389967	0.103045
Plpp1	0.000387163	0.00925836	0.108962
Numbl	0.000650034	0.0140886	0.109946
1500026H17Rik	0.00160429	0.028773	0.110297
Cox6a1	0.00109801	0.0214051	0.115876
Atxn1	0.00157967	0.0284024	0.121117
Rab28	4.04646e-05	0.00140919	0.124475
Cpne2	0.00294267	0.0461941	0.132036
Hccs	0.00141475	0.026226	0.132869
Dusp3	0.00327537	0.0499946	0.135328
Cox6a2	5.10118e-05	0.00170213	0.146416
Ugdh	1.00401e-05	0.000409247	0.150537
BC048546	0.000775008	0.016257	0.15193
Agap2	4.54681e-05	0.00154592	0.158538
Calm1	2.68757e-07	1.4282e-05	0.167547
Mal2	6.54617e-05	0.00210414	0.170015
Cux2	0.000252024	0.00645721	0.17143
AI593442	0.00119958	0.0231338	0.176961
Iqcc	1.10064e-05	0.000443595	0.187093
Plk2	0.00135408	0.0254298	0.187358
Ndufa4	0.000444247	0.0103812	0.195265
Slc6a15	4.21601e-05	0.00145412	0.202078
Camta1	0.00161635	0.0289169	0.207699
Tm7sf2	0.000249657	0.00641949	0.208362
Msmo1	4.78064e-05	0.00161016	0.209544
Ugp2	0.00091045	0.0184156	0.209923
Ube2d3	0.00257887	0.0422393	0.210619
Zcchc18	0.00274923	0.0438288	0.214317
Mn1	9.97313e-05	0.0029565	0.217223
Med25	0.00168864	0.0299119	0.218774
Hprt	0.00183203	0.0321345	0.220059
Ppp1r16b	0.000854381	0.0175124	0.220925
Trappc2	0.000874441	0.0178725	0.222236
Stmn1	9.77342e-08	5.4777e-06	0.225476
Pfn2	0.000191702	0.00507479	0.226748
Cmpk1	0.00157683	0.0284024	0.227047
Bhlhe22	0.000301127	0.00755344	0.228643
Rab1a	0.000945347	0.0188387	0.228751
Prkaca	0.000682922	0.0145812	0.232906
Usmg5	5.00923e-10	3.823e-08	0.235528
Rprml	0.000701932	0.0148984	0.240686
Dok5	0.000373711	0.00896655	0.242631
Ifngr2	0.00155327	0.0281393	0.245021
Lmo3	0.00014239	0.00399025	0.247815
Tubb4a	0.00013894	0.00393976	0.248921
Ube2d2a	0.000689708	0.0146824	0.251515
Dda1	0.00116312	0.0224912	0.260487
Spry2	0.00141204	0.026226	0.26107
Rorb	9.27022e-06	0.00038221	0.261319
Gtf2a2	0.00113347	0.0219867	0.272069
Rab18	0.0012232	0.0234006	0.274705
Ypel3	0.00215907	0.0367913	0.275825
Fam81a	0.00084724	0.0174658	0.278495
Rcn2	0.0023391	0.0392072	0.281037
Uqcrb	0.000932555	0.0186876	0.281215
Usp22	8.55368e-05	0.00261124	0.288684
Kifc2	0.00080664	0.0168222	0.289206
Cd200	0.00241271	0.0401596	0.290015
Gsk3b	0.000191632	0.00507479	0.290861
Stard3nl	0.000141113	0.00398561	0.29505
Hist1h2bc	0.000647888	0.0140885	0.296554
Dbpht2	3.18558e-05	0.00114267	0.299671
Eef1e1	0.000143563	0.00399195	0.30044
Tmbim6	0.000600201	0.0132326	0.304517
Stx1a	0.00312846	0.0483698	0.309433
Anapc5	0.000101529	0.00299741	0.310747
Ube2e2	0.000138168	0.00393339	0.315453
Stx7	0.00309457	0.0479491	0.319326
Actb	0.000577041	0.0128562	0.325857
Eif5a	0.00266814	0.0428215	0.32996
Tprgl	0.00280326	0.0444925	0.334677
Stk25	2.69947e-06	0.00012335	0.337379
Idh1	0.00103284	0.0203003	0.338611
Yaf2	0.000123102	0.00353254	0.34078
Lin7b	4.15484e-06	0.000185135	0.342606
Atp5g1	6.81522e-05	0.00216338	0.343179
Pin1	0.000912953	0.0184156	0.362383
Gap43	0.00010803	0.00316329	0.365907
Fgf13	0.000107979	0.00316329	0.37051
Atp5k	4.06184e-09	2.69811e-07	0.37566
Serpine2	0.00213233	0.0364751	0.3766
Cirbp	0.000145286	0.00402425	0.382626
Cops6	0.000118666	0.00343271	0.387683
Vsnl1	2.24455e-05	0.000858275	0.389539
Dnaja1	0.00314484	0.0485185	0.390455
Dpysl2	0.000907157	0.0184156	0.394418
Atp6v0b	1.67372e-06	8.05856e-05	0.394756
Bzw1	0.000178051	0.00476619	0.397775
Fkbp1b	0.000119419	0.0034406	0.400801
Bend6	2.85536e-05	0.00103982	0.401125
Camkv	0.000339955	0.00840979	0.40445
Nsmf	6.56993e-05	0.00210414	0.405148
Npy	0.00156832	0.0283403	0.406093
Kctd13	2.07887e-05	0.000801818	0.408343
Rab11b	0.00306286	0.0478446	0.409454
Sdhb	0.000408496	0.00970382	0.412669
Nsg1	0.00300677	0.0470973	0.420048
Morf4l1	0.000654134	0.0140993	0.422901
Wsb2	4.68615e-05	0.00158578	0.425354
Crmp1	0.00285027	0.0450393	0.429719
Prdx1	0.000210378	0.00550821	0.438553
Snap25	2.66512e-05	0.00099065	0.438634
Rab3a	0.0026077	0.0423408	0.439135
Jund	0.000595002	0.0131745	0.442432
Ap3s1	2.7491e-06	0.000124823	0.453384
Hmgn3	0.000147897	0.00408083	0.456414
Gatm	1.9052e-07	1.02766e-05	0.459374
Zfp706	0.000850159	0.0174758	0.462066
Pou3f1	4.00128e-09	2.68273e-07	0.462476
Tubb2a	0.000125389	0.00358382	0.467425
Arl8a	9.02077e-05	0.00272995	0.480136
Rab11a	7.85265e-06	0.000327529	0.482267
Lsm7	2.24157e-06	0.000105105	0.483144
Mdh2	0.00102055	0.020225	0.484266
Vps29	7.02597e-05	0.00220106	0.485377
Hnrnpk	6.25263e-05	0.00202056	0.486099
Cplx2	2.30745e-05	0.000875854	0.486326
Pantr1	7.96735e-05	0.00245312	0.493663
Psmb3	0.000319256	0.00798028	0.495105
Rheb	1.87032e-05	0.00072922	0.49636
Arpc5	4.31789e-05	0.00148213	0.49755
Dynll1	9.87899e-11	8.33787e-09	0.501074
Map2	0.002501	0.0413413	0.502566
Selm	3.57287e-05	0.00125033	0.506481
Eif4g2	0.00147847	0.0269202	0.507786
Gdi1	9.60247e-08	5.42426e-06	0.520863
Cpe	0.000410529	0.00971992	0.525511
Tceb1	0.000171549	0.00462666	0.541422
Sbk1	1.54299e-06	7.47934e-05	0.547783
Ap2m1	0.00243671	0.0404651	0.550746
Mmd	8.58957e-08	4.8906e-06	0.552395
Polr2k	4.59832e-08	2.70396e-06	0.553476
Ndufb2	0.00209503	0.0361292	0.555767
Alyref	1.29638e-07	7.15401e-06	0.560553
Arhgdig	0.00271085	0.04341	0.568017
Mpc1	0.000161626	0.00439206	0.568412
Ranbp1	0.000364822	0.00878265	0.576907
Ctxn1	0.000438357	0.010277	0.583186
Eif4a2	6.78978e-07	3.4546e-05	0.589584
Ndufb4	0.00144288	0.0264737	0.590916
Bex2	0.000450874	0.0105019	0.591791
Ube2v2	3.35707e-10	2.61778e-08	0.603223
Cd81	9.35371e-05	0.00279598	0.610316
Dnajb6	1.47201e-08	9.10361e-07	0.615249
Zwint	7.69563e-08	4.41668e-06	0.616955
Agl	3.20545e-20	5.60875e-18	0.618613
Vapa	1.15425e-07	6.41904e-06	0.624102
Fez1	5.96451e-06	0.000257768	0.631808
Uqcrq	4.93636e-19	7.53478e-17	0.642617
Ywhaz	7.48424e-06	0.000313988	0.644661
Mef2c	1.52951e-06	7.46442e-05	0.646703
Snca	1.43835e-07	7.87691e-06	0.649663
Tubb3	2.69395e-05	0.000991096	0.653905
Polr2l	4.89863e-09	3.22411e-07	0.679692
Sumo1	1.82935e-09	1.28664e-07	0.683709
Selk	4.32274e-06	0.000191428	0.689173
Cbx3	1.7374e-10	1.43265e-08	0.700778
Cfl1	1.64647e-08	1.001e-06	0.712242
Sub1	1.78416e-06	8.53304e-05	0.713038
Sncb	6.19278e-09	4.00243e-07	0.713663
Fkbp1a	4.6751e-08	2.72676e-06	0.71807
Ywhaq	4.79065e-08	2.77162e-06	0.719249
Gas7	6.19739e-12	6.17501e-10	0.738565
Ywhae	7.84664e-10	5.74406e-08	0.7629
Gnb1	5.57178e-10	4.20758e-08	0.79862
Ndufa11	3.7576e-07	1.93935e-05	0.837545
Cycs	2.55472e-07	1.36773e-05	0.846484
Cnih2	6.56848e-10	4.90857e-08	0.890879
Ncs1	4.42553e-23	9.92149e-21	0.935346
Capza2	9.47614e-18	1.38738e-15	0.944989
Atp6v1g1	6.28082e-16	8.34419e-14	0.969313
Slc25a4	4.61309e-13	5.01428e-11	0.972045
Mgst3	1.33432e-12	1.38731e-10	0.973165
Calm3	6.61389e-14	7.77837e-12	0.974911
Marcksl1	4.24427e-20	7.08103e-18	1.11585
Vamp2	9.40503e-13	1.00704e-10	1.13899
Arf5	4.96418e-14	6.0361e-12	1.1406
Ndufa1	5.39886e-19	8.06905e-17	1.18081
Ubc	1.63475e-25	4.18847e-23	1.29251
Mllt11	3.88996e-22	8.20781e-20	1.29519
Ywhah	4.72459e-22	9.68406e-20	1.39647
Pfn1	6.6182e-21	1.21741e-18	1.48721
Calm2	2.90597e-191	2.08474e-187	1.65751
Snrpn	3.54442e-37	1.21084e-34	1.71342
Nrgn	3.15067e-113	1.13015e-109	2.23786
BC023719	3.13143e-07	1.62789e-05	NA
