# Supplementary material for: Enhancing WNT Signaling Restores Cortical Neuronal Spine Maturation and Synaptogenesis in Tbr1 Mutants
Source: Cell Rep. Author manuscript; Available in PMC 2020 Sep 4. (PMC7473600; doi:10.1016/j.celrep.2020.03.059)
Supplement: Supp Info 2 [file NIHMS1622004-supplement-Supp_Info_2.xlsx]

## Sheet: Table S2
Table S2: Complete list of differentially expressed (DEX) genes in scRNA-seq from Tbr1 layer 5 heterozygous CKO compared to Tbr1 wildtype at P5.
Gene ID	P-value	FDR	Log2(Fold-Change)
Malat1	1.38052e-118	3.30129e-115	-2.82969
Eef1a1	5.33641e-100	7.65668e-97	-2.23909
Fabp5	5.61872e-65	5.75839e-62	-2.12888
Hsp90ab1	5.16057e-49	2.84784e-46	-2.12134
Basp1	1.98394e-66	2.37214e-63	-2.1065
Fau	1.13493e-154	4.07099e-151	-2.1048
Tpt1	9.00625e-44	4.03818e-41	-2.05643
Kif1a	1.28134e-57	1.02137e-54	-1.94379
Pebp1	2.79086e-39	1.00108e-36	-1.93101
Gapdh	1.85159e-41	7.81371e-39	-1.84735
Uqcrh	3.14292e-32	9.01892e-30	-1.68892
Nnat	5.63178e-25	1.3033e-22	-1.57789
Actg1	1.4738e-26	3.52435e-24	-1.46815
Pfdn5	8.03842e-23	1.51757e-20	-1.45994
Atp5g2	3.41246e-30	9.41575e-28	-1.42639
Pcp4	3.46631e-19	5.18068e-17	-1.41431
Naca	1.71161e-24	3.72093e-22	-1.39074
Stmn3	4.71746e-24	9.66944e-22	-1.36688
Mapt	1.93793e-24	4.08903e-22	-1.30812
Tma7	6.24951e-23	1.21173e-20	-1.2526
Cox7b	1.30716e-15	1.46524e-13	-1.20292
Cox7a2l	3.62489e-20	5.91022e-18	-1.16246
Smdt1	1.82782e-15	1.98678e-13	-1.12995
Eef1g	3.49389e-15	3.58074e-13	-1.09334
Ubl5	1.18505e-11	1.01209e-09	-1.09099
Uchl1	3.70095e-17	4.79813e-15	-1.07515
Snrpg	2.88752e-19	4.40747e-17	-1.07353
Hspe1	1.73459e-14	1.68162e-12	-1.07219
Map1b	2.02061e-17	2.73507e-15	-1.06212
Ptma	1.20431e-11	1.01644e-09	-1.05768
Ndufb9	1.13403e-14	1.12994e-12	-1.03008
Tubb2b	7.88676e-18	1.13159e-15	-1.02655
Atp5e	6.70715e-11	5.28759e-09	-1.02123
Gpx4	7.11972e-11	5.55184e-09	-1.01814
Myeov2	6.47002e-13	5.87544e-11	-1.01052
Tbca	2.25288e-14	2.15495e-12	-1.00855
Atp5h	8.29219e-14	7.82739e-12	-1.00039
Sec61g	8.86447e-10	6.17415e-08	-0.9917
Mif	1.05048e-15	1.19621e-13	-0.988407
Nedd8	1.65588e-10	1.22466e-08	-0.969118
Hsp90aa1	9.32349e-19	1.36503e-16	-0.959254
Eef1b2	1.84128e-16	2.17046e-14	-0.940575
Camk2n1	1.91877e-11	1.58221e-09	-0.917079
Prdx2	3.88027e-11	3.1633e-09	-0.896166
Ndufa2	5.44007e-09	3.42343e-07	-0.878933
Hint1	2.69912e-09	1.79291e-07	-0.876786
Eef2	4.47632e-15	4.52298e-13	-0.872344
Minos1	3.34782e-09	2.20342e-07	-0.870814
Tomm7	1.83898e-09	1.23298e-07	-0.852603
Marcks	1.29529e-12	1.13322e-10	-0.839095
Atp5d	9.68096e-10	6.6144e-08	-0.830202
Gnb2l1	1.21726e-23	2.42573e-21	-0.80981
Cox7a2	3.7454e-17	4.79813e-15	-0.789223
Bola2	3.78268e-09	2.44477e-07	-0.784108
Mt3	1.47287e-10	1.10067e-08	-0.783159
Tmem256	5.20452e-11	4.14858e-09	-0.780116
Cox4i1	1.56516e-51	9.35705e-49	-0.77991
Ndufa7	8.74737e-11	6.7477e-09	-0.778211
Pcsk1n	3.00959e-07	1.5533e-05	-0.777224
H3f3a	3.08764e-10	2.21507e-08	-0.772363
Apc	1.29394e-10	9.77127e-09	-0.763572
Tubb5	3.89552e-12	3.36705e-10	-0.755214
Gng5	1.28859e-11	1.07492e-09	-0.751409
Gabarap	5.20886e-09	3.30694e-07	-0.738862
Mt1	6.95268e-08	3.86655e-06	-0.715588
Tceb2	6.12057e-13	5.62936e-11	-0.71218
Timm8b	7.96607e-07	3.83548e-05	-0.712167
Stmn2	5.82651e-61	5.22492e-58	-0.640802
Atp5j2	6.31895e-08	3.54157e-06	-0.621331
2010107E04Rik	3.74765e-07	1.88012e-05	-0.620341
Anapc13	3.72013e-09	2.4262e-07	-0.597923
Fabp7	6.62822e-52	4.3228e-49	-0.592205
Eif3f	9.77339e-06	0.0003917	-0.576565
Bsg	2.80877e-20	4.68607e-18	-0.570522
Myl6	0.000444849	0.0127145	-0.570275
Fis1	8.46131e-09	5.18816e-07	-0.559478
Ptgds	7.24845e-38	2.47621e-35	-0.557225
Atox1	0.000539532	0.0148869	-0.555602
Psma7	0.000147319	0.00473933	-0.552667
Atxn7l3b	2.25509e-05	0.000825408	-0.532025
Cox8a	7.93322e-46	3.79419e-43	-0.508351
Ccnd2	6.05688e-08	3.42142e-06	-0.480052
Pdap1	4.60171e-07	2.27674e-05	-0.476823
Cox6c	1.77777e-40	6.7125e-38	-0.473889
Edf1	9.58964e-05	0.00321477	-0.468372
Rtn1	0.00130176	0.0322029	-0.455861
Cox6b1	1.03023e-20	1.84772e-18	-0.452848
Uqcr11	3.41809e-06	0.000150438	-0.449778
Npm1	1.27816e-10	9.75484e-09	-0.441625
Snrpd2	0.00160096	0.0380307	-0.43384
Clta	9.57952e-06	0.000386087	-0.427573
2700094K13Rik	5.41523e-07	2.66088e-05	-0.424478
Anapc11	1.04449e-05	0.000413987	-0.411333
Ttc3	4.39154e-05	0.00156741	-0.411035
Tmsb10	1.03473e-107	1.85579e-104	-0.410406
Nenf	4.50923e-06	0.000191825	-0.409011
Scand1	1.26177e-06	5.80253e-05	-0.406947
H2afz	1.94034e-05	0.000717526	-0.406362
Eif3k	4.97474e-05	0.00174945	-0.404784
Snrpe	5.09341e-08	2.92321e-06	-0.404017
Eif2s2	0.00028776	0.00856593	-0.394883
Ndn	4.5613e-11	3.67671e-09	-0.390853
Nucks1	3.37236e-08	1.98306e-06	-0.387873
Son	2.82809e-15	2.97648e-13	-0.37936
Hras	2.85351e-05	0.0010287	-0.3711
Uqcrq	3.90124e-08	2.25705e-06	-0.369612
Mt2	3.75367e-10	2.66622e-08	-0.361924
Sox4	2.36623e-06	0.000107439	-0.358408
Atp5g3	0.000537444	0.0148866	-0.355713
Serbp1	2.62528e-07	1.37933e-05	-0.354302
Lmo4	2.51229e-07	1.33505e-05	-0.345876
Chd3	0.000161609	0.00510742	-0.330969
Ppia	2.43896e-41	9.72063e-39	-0.327903
Tcf25	8.13046e-05	0.00275132	-0.320395
Ank2	1.11088e-05	0.000435487	-0.316744
Lsm4	1.16177e-05	0.000450516	-0.313434
Serf2	0.000471693	0.0133752	-0.311354
Polr1d	4.83286e-05	0.00171638	-0.308478
Atpif1	0.000270718	0.00819464	-0.306918
Ppdpf	0.00219025	0.0492565	-0.306722
Hist3h2ba	0.000239958	0.00745222	-0.304506
Snhg6	1.22482e-05	0.000472412	-0.284988
Trappc2l	2.61706e-06	0.000117343	-0.284254
Gpx1	1.63226e-05	0.000613082	-0.283428
Sec62	0.000132167	0.00430984	-0.279108
Pgls	0.00028344	0.00847249	-0.277951
Fth1	3.81141e-29	1.01271e-26	-0.274893
Hbb-bs	1.35263e-22	2.48814e-20	-0.27296
Tmsb4x	3.1127e-32	9.01892e-30	-0.272104
Gng2	0.00188951	0.0436741	-0.268359
Rnf187	0.00159724	0.0380307	-0.263054
Cox7c	2.76978e-07	1.43988e-05	-0.262911
Gnai2	0.000866972	0.0223519	-0.260095
Nap1l1	1.24103e-06	5.74396e-05	-0.258648
Snrpd1	5.43446e-06	0.000226668	-0.257654
Dstn	0.0010079	0.0252821	-0.255538
Ptprz1	1.64914e-05	0.000616196	-0.250905
Thoc7	0.000624768	0.0169776	-0.233784
Cdk4	2.46973e-07	1.32223e-05	-0.228281
Lsm5	4.92673e-05	0.0017411	-0.227379
Qk	2.05721e-08	1.21971e-06	-0.220297
Wbp5	0.000936367	0.0238209	-0.218267
1810022K09Rik	0.000268871	0.00817323	-0.210998
Akap12	0.000192243	0.0060489	-0.207676
Dctpp1	0.00120499	0.0300159	-0.205143
Ctnnb1	0.00026546	0.00810388	-0.198256
Eef1d	1.06225e-05	0.000418712	-0.192246
Top1	5.46924e-05	0.00191397	-0.191496
Nsa2	3.43698e-08	2.00462e-06	-0.188549
Zfp428	0.00197966	0.045374	-0.185616
Ppp1r14b	0.000260862	0.00799755	-0.183462
Ssr4	7.96627e-05	0.00270853	-0.183074
Srsf3	0.000279578	0.00839202	-0.181228
Psmg4	2.59633e-06	0.000117145	-0.180883
Banf1	0.00187836	0.0436096	-0.17816
H2afv	0.00172909	0.0406704	-0.173992
Kif1b	0.000318218	0.00939464	-0.173989
Atp1a2	0.00151189	0.0363969	-0.166088
Dbi	4.17284e-09	2.67285e-07	-0.164656
Rgcc	0.000206664	0.00647428	-0.159748
Use1	0.000482755	0.0135815	-0.157007
Mocs2	0.00180231	0.0419798	-0.156536
Rtf1	0.000718858	0.0191713	-0.155411
Mfge8	6.14055e-05	0.0021179	-0.143061
Ift20	0.000883959	0.0226483	-0.141941
Srrm2	9.07743e-06	0.000367918	-0.14183
Zfos1	3.42453e-07	1.74238e-05	-0.141005
Zc3h15	0.000342203	0.0100203	-0.139178
Sptbn1	0.00189331	0.0436741	-0.130964
Hmgb2	0.00078365	0.0205179	-0.1198
Hba-a1	1.53979e-09	1.04212e-07	-0.114053
Tmem261	0.000126858	0.00415563	-0.113823
Rbp1	4.43097e-06	0.000190346	-0.112791
Ssb	0.000444716	0.0127145	-0.105105
Idh3g	9.73749e-05	0.00324915	-0.097192
Tulp4	0.000132787	0.00431048	-0.096849
Ftl1	1.47046e-05	0.000558152	-0.0937345
Tpr	0.000773528	0.0204018	-0.0914439
Nav1	0.00191189	0.0439613	-0.0879545
Hnrnpab	0.00177297	0.0414309	-0.0871305
Tshz2	0.000789925	0.020607	-0.0847151
Mcf2l	0.000232246	0.00724407	-0.0837337
Cldn5	1.481e-07	8.04902e-06	-0.0825218
Hba-a2	1.59919e-05	0.00060382	-0.0758188
Nisch	0.0001442	0.00465985	-0.0707047
Rabep1	0.000514256	0.0142995	-0.0646282
Ppig	0.00211292	0.0479686	-0.0579174
Crlf1	0.000976294	0.0245752	-0.0417674
Cldnd1	0.000899652	0.0229683	0.0760377
BC048546	0.00148536	0.0360193	0.078956
Smyd2	6.37918e-05	0.00218968	0.0794927
Eml2	0.000825439	0.021378	0.0879087
Ubb	0.000251386	0.00777345	0.113925
Gtf2a2	0.00217679	0.0491077	0.122526
Rab1a	0.000500414	0.0139687	0.124182
Clec2l	0.00029925	0.00887117	0.12661
Stard3nl	3.63905e-06	0.000159186	0.127663
Eef1e1	0.00104621	0.0261516	0.129005
Hpca	0.000722698	0.0192024	0.131532
Rcn2	0.000782025	0.0205179	0.147813
Sult4a1	2.80637e-05	0.00101681	0.14995
Eri3	0.00082246	0.021378	0.15954
Id2	0.000642593	0.0173307	0.162829
Mcrs1	0.00144786	0.0354504	0.163085
Tuba1a	1.91135e-20	3.26476e-18	0.167377
Acat2	0.000487384	0.0136582	0.173949
Cox6a1	5.50637e-08	3.13513e-06	0.176912
Cdk16	0.00027602	0.00832002	0.180665
Stx1a	0.000153388	0.00487424	0.180769
Gatm	0.00094625	0.0239028	0.183575
Vsnl1	0.00149118	0.0360193	0.185605
Stx7	0.00212779	0.0481538	0.186158
Cetn3	0.00164911	0.0389168	0.194583
Bzw1	0.000440274	0.0126848	0.195444
Rab18	2.88964e-06	0.00012876	0.198553
Cops6	0.000690077	0.0185416	0.200109
Ndufa4	9.49681e-07	4.45295e-05	0.200391
Ppp2ca	0.00121265	0.0301022	0.208537
Yaf2	5.86479e-06	0.000241805	0.210641
Acsbg1	0.00220521	0.0494381	0.216941
Nsmf	7.31442e-06	0.000299849	0.223311
Ube2v2	1.37455e-05	0.000527326	0.223417
Usp50	0.000376007	0.0109653	0.226608
Sptssa	0.000120011	0.00394935	0.230016
Scoc	0.00209414	0.0476933	0.231437
Sep15	0.00155597	0.0372084	0.236725
Bend6	1.67061e-06	7.63374e-05	0.250503
Ncald	3.66127e-07	1.84971e-05	0.251649
Nefl	0.000254003	0.00782066	0.256628
Snap25	0.000153552	0.00487424	0.260649
Rab11a	1.67633e-05	0.00062311	0.26301
Wsb2	0.000118531	0.00391864	0.26584
Atp5f1	0.00155379	0.0372084	0.268707
Dda1	9.80265e-05	0.00325575	0.272321
Ppp2r2b	5.85289e-06	0.000241805	0.273812
Pfdn2	0.000731152	0.0193553	0.279058
Gpm6a	0.00040542	0.0117752	0.287084
Cmpk1	7.8749e-06	0.000320992	0.301708
Serpine2	0.00177072	0.0414309	0.308077
Gas7	1.12717e-05	0.000439476	0.310281
Fgf13	1.80164e-08	1.07708e-06	0.313063
Mmd	9.42859e-07	4.45005e-05	0.316711
Hnrnpk	0.000710398	0.0190164	0.325701
Dnaja1	0.000149114	0.00477565	0.327302
Arpc2	6.77621e-05	0.00231488	0.329309
Jund	0.000479305	0.0135375	0.335688
Eif4a2	7.44101e-07	3.60688e-05	0.348201
Psmb3	0.000542935	0.0149234	0.352027
Arl8a	5.60941e-05	0.00195349	0.352503
Sept7	4.05526e-06	0.000175256	0.353943
Actb	0.000869277	0.0223519	0.367063
Fez1	9.26002e-05	0.00311885	0.37634
Dnajb6	4.01728e-07	2.00139e-05	0.376733
Rheb	2.07832e-07	1.12104e-05	0.377265
Sdhb	1.0052e-05	0.000400629	0.38292
Cst3	9.32962e-29	2.39038e-26	0.38968
Arpc5	2.63407e-07	1.37933e-05	0.408563
Vapa	7.13838e-08	3.93929e-06	0.412291
Mpc1	8.73258e-07	4.14884e-05	0.417228
Sumo1	7.29711e-09	4.51289e-07	0.42828
Evl	0.000333488	0.00980509	0.42939
Fdps	3.3604e-07	1.72197e-05	0.436256
Rab3a	2.34199e-05	0.000852866	0.444718
Fabp3	5.24732e-06	0.000220292	0.449552
Calm1	1.84552e-16	2.17046e-14	0.453077
Eif5a	0.00043497	0.0125826	0.458314
Cplx2	6.25703e-07	3.0536e-05	0.467513
Ncs1	5.28166e-16	6.11139e-14	0.473967
Ndufa11	0.00131011	0.0322981	0.49125
Ndrg2	0.000457434	0.0130223	0.495242
Eif4a1	0.000942604	0.0238948	0.506313
Gpm6b	5.88323e-05	0.00203895	0.507881
Cd81	3.96177e-06	0.000172253	0.510776
Mdh2	4.51887e-06	0.000191825	0.525157
Tubb2a	0.000602896	0.0164455	0.536275
Tceb1	1.62528e-08	9.79811e-07	0.551117
Capza2	7.46296e-17	9.07446e-15	0.555747
Slc25a5	5.25091e-06	0.000220292	0.564335
Glul	1.15829e-06	5.39582e-05	0.601392
Tubb3	2.24276e-05	0.000825104	0.601894
Ap3s1	2.8628e-15	2.97648e-13	0.644695
Nrgn	2.20423e-10	1.59728e-08	0.694542
Selk	9.39358e-10	6.47976e-08	0.706371
Ndufb8	4.00124e-05	0.00143525	0.712834
Arf5	8.4524e-07	4.0425e-05	0.738807
Fkbp1a	1.16139e-07	6.36017e-06	0.767011
Cycs	6.27099e-09	3.912e-07	0.777057
Atp6v1g1	1.6443e-15	1.8148e-13	0.790087
Ywhaq	6.03826e-17	7.59974e-15	0.84129
Gnb1	1.0749e-17	1.51203e-15	0.86599
Pfn2	8.08542e-13	7.2506e-11	0.884052
Calm3	5.65212e-10	3.97532e-08	0.948483
Sncb	2.0831e-19	3.24873e-17	0.967827
Ndufa1	2.4858e-13	2.31599e-11	0.977915
Uqcrb	1.13399e-12	1.00435e-10	0.984124
Snca	2.58719e-17	3.43713e-15	1.01078
Cpe	1.80182e-10	1.31901e-08	1.02345
Cfl1	6.85264e-17	8.47601e-15	1.06074
Ywhah	1.49014e-24	3.34072e-22	1.11561
Ywhae	1.26438e-17	1.74435e-15	1.14699
Mgst3	2.53491e-15	2.71424e-13	1.18457
Cnih2	1.60733e-20	2.81244e-18	1.22605
Slc25a4	7.31999e-20	1.16697e-17	1.25792
Ubc	1.47714e-48	7.56929e-46	1.40252
Vamp2	1.091e-28	2.6989e-26	1.45903
Snrpn	9.55006e-38	3.11419e-35	1.60057
Marcksl1	4.7358e-35	1.47716e-32	1.60491
Calm2	2.60046e-184	1.86557e-180	1.79807
Mllt11	2.27964e-57	1.63541e-54	2.38528
Dynlt1a	1.18299e-14	1.16258e-12	NA
Hist1h2al	1.03493e-08	6.29202e-07	NA
Serinc1	3.26248e-06	0.000144476	NA
Atxn1	1.39313e-05	0.000531612	NA
Fto	0.00057899	0.0158537	NA
Uap1	0.000631344	0.0170915	NA
Usp47	0.00133619	0.0328283	NA
Cdk14	0.00148916	0.0360193	NA
Zfp260	0.00148601	0.0360193	NA
Ggt7	0.00162362	0.0384418	NA
Hadhb	0.00203922	0.0465904	NA
