# Supplementary material for: Enhancing WNT Signaling Restores Cortical Neuronal Spine Maturation and Synaptogenesis in Tbr1 Mutants
Source: Cell Rep. Author manuscript; Available in PMC 2020 Sep 4. (PMC7473600; doi:10.1016/j.celrep.2020.03.059)
Supplement: Supp Info 3 [file NIHMS1622004-supplement-Supp_Info_3.xlsx]

## Sheet: Sheet1
Table S3: Shared DEX genes in scRNA-seq. Related to Figure 1B.
Gene ID	FDR_NULL	log2FC_NULL	FDR_HET	log2FC_HET
Nrgn	1.13015e-109	2.23786	1.59728e-08	0.694542
Snrpn	1.21084e-34	1.71342	3.11419e-35	1.60057
Calm2	2.08474e-187	1.65751	1.86557e-180	1.79807
Ywhah	9.68406e-20	1.39647	3.34072e-22	1.11561
Mllt11	8.20781e-20	1.29519	1.63541e-54	2.38528
Ubc	4.18847e-23	1.29251	7.56929e-46	1.40252
Ndufa1	8.06905e-17	1.18081	2.31599e-11	0.977915
Arf5	6.0361e-12	1.1406	4.0425e-05	0.738807
Vamp2	1.00704e-10	1.13899	2.6989e-26	1.45903
Marcksl1	7.08103e-18	1.11585	1.47716e-32	1.60491
Calm3	7.77837e-12	0.974911	3.97532e-08	0.948483
Mgst3	1.38731e-10	0.973165	2.71424e-13	1.18457
Slc25a4	5.01428e-11	0.972045	1.16697e-17	1.25792
Atp6v1g1	8.34419e-14	0.969313	1.8148e-13	0.790087
Capza2	1.38738e-15	0.944989	9.07446e-15	0.555747
Ncs1	9.92149e-21	0.935346	6.11139e-14	0.473967
Cnih2	4.90857e-08	0.890879	2.81244e-18	1.22605
Cycs	1.36773e-05	0.846484	3.912e-07	0.777057
Ndufa11	1.93935e-05	0.837545	0.0322981	0.49125
Gnb1	4.20758e-08	0.79862	1.51203e-15	0.86599
Ywhae	5.74406e-08	0.7629	1.74435e-15	1.14699
Gas7	6.17501e-10	0.738565	0.000439476	0.310281
Ywhaq	2.77162e-06	0.719249	7.59974e-15	0.84129
Fkbp1a	2.72676e-06	0.71807	6.36017e-06	0.767011
Sncb	4.00243e-07	0.713663	3.24873e-17	0.967827
Cfl1	1.001e-06	0.712242	8.47601e-15	1.06074
Selk	0.000191428	0.689173	6.47976e-08	0.706371
Sumo1	1.28664e-07	0.683709	4.51289e-07	0.42828
Tubb3	0.000991096	0.653905	0.000825104	0.601894
Snca	7.87691e-06	0.649663	3.43713e-15	1.01078
Fez1	0.000257768	0.631808	0.00311885	0.37634
Vapa	6.41904e-06	0.624102	3.93929e-06	0.412291
Dnajb6	9.10361e-07	0.615249	2.00139e-05	0.376733
Cd81	0.00279598	0.610316	0.000172253	0.510776
Ube2v2	2.61778e-08	0.603223	0.000527326	0.223417
Eif4a2	3.4546e-05	0.589584	3.60688e-05	0.348201
Mpc1	0.00439206	0.568412	4.14884e-05	0.417228
Mmd	4.8906e-06	0.552395	4.45005e-05	0.316711
Tceb1	0.00462666	0.541422	9.79811e-07	0.551117
Cpe	0.00971992	0.525511	1.31901e-08	1.02345
Arpc5	0.00148213	0.49755	1.37933e-05	0.408563
Rheb	0.00072922	0.49636	1.12104e-05	0.377265
Psmb3	0.00798028	0.495105	0.0149234	0.352027
Cplx2	0.000875854	0.486326	3.0536e-05	0.467513
Hnrnpk	0.00202056	0.486099	0.0190164	0.325701
Mdh2	0.020225	0.484266	0.000191825	0.525157
Rab11a	0.000327529	0.482267	0.00062311	0.26301
Arl8a	0.00272995	0.480136	0.00195349	0.352503
Tubb2a	0.00358382	0.467425	0.0164455	0.536275
Gatm	1.02766e-05	0.459374	0.0239028	0.183575
Ap3s1	0.000124823	0.453384	2.97648e-13	0.644695
Jund	0.0131745	0.442432	0.0135375	0.335688
Rab3a	0.0423408	0.439135	0.000852866	0.444718
Snap25	0.00099065	0.438634	0.00487424	0.260649
Wsb2	0.00158578	0.425354	0.00391864	0.26584
Sdhb	0.00970382	0.412669	0.000400629	0.38292
Nsmf	0.00210414	0.405148	0.000299849	0.223311
Bend6	0.00103982	0.401125	7.63374e-05	0.250503
Bzw1	0.00476619	0.397775	0.0126848	0.195444
Dnaja1	0.0485185	0.390455	0.00477565	0.327302
Vsnl1	0.000858275	0.389539	0.0360193	0.185605
Cops6	0.00343271	0.387683	0.0185416	0.200109
Serpine2	0.0364751	0.3766	0.0414309	0.308077
Fgf13	0.00316329	0.37051	1.07708e-06	0.313063
Yaf2	0.00353254	0.34078	0.000241805	0.210641
Eif5a	0.0428215	0.32996	0.0125826	0.458314
Actb	0.0128562	0.325857	0.0223519	0.367063
Stx7	0.0479491	0.319326	0.0481538	0.186158
Stx1a	0.0483698	0.309433	0.00487424	0.180769
Eef1e1	0.00399195	0.30044	0.0261516	0.129005
Stard3nl	0.00398561	0.29505	0.000159186	0.127663
Uqcrb	0.0186876	0.281215	1.00435e-10	0.984124
Rcn2	0.0392072	0.281037	0.0205179	0.147813
Rab18	0.0234006	0.274705	0.00012876	0.198553
Gtf2a2	0.0219867	0.272069	0.0491077	0.122526
Dda1	0.0224912	0.260487	0.00325575	0.272321
Rab1a	0.0188387	0.228751	0.0139687	0.124182
Cmpk1	0.0284024	0.227047	0.000320992	0.301708
Pfn2	0.00507479	0.226748	7.2506e-11	0.884052
Ndufa4	0.0103812	0.195265	4.45295e-05	0.200391
Calm1	1.4282e-05	0.167547	2.17046e-14	0.453077
BC048546	0.016257	0.15193	0.0360193	0.078956
Cox6a1	0.0214051	0.115876	3.13513e-06	0.176912
Anapc13	0.0455427	-0.111404	2.4262e-07	-0.597923
Tmsb10	1.0699e-11	-0.160076	1.85579e-104	-0.410406
Hba-a1	0.00116392	-0.18635	1.04212e-07	-0.114053
Cox6c	3.23095e-09	-0.198154	6.7125e-38	-0.473889
Nav1	0.0125346	-0.21491	0.0439613	-0.0879545
Idh3g	0.0132326	-0.228158	0.00324915	-0.097192
Fabp7	9.12457e-08	-0.229308	4.3228e-49	-0.592205
Tmem261	0.0419595	-0.235574	0.00415563	-0.113823
Cox6b1	2.45017e-07	-0.262504	1.84772e-18	-0.452848
Nisch	0.00217864	-0.264347	0.00465985	-0.0707047
Ift20	0.0154284	-0.266129	0.0226483	-0.141941
Hba-a2	7.31618e-12	-0.277162	0.00060382	-0.0758188
Rtf1	0.0265592	-0.296605	0.0191713	-0.155411
Bola2	0.0421782	-0.297151	2.44477e-07	-0.784108
Ptprz1	0.0203003	-0.303056	0.000616196	-0.250905
Rbp1	1.52692e-06	-0.312395	0.000190346	-0.112791
Cldn5	5.04061e-08	-0.31712	8.04902e-06	-0.0825218
Zfos1	0.00199961	-0.321922	1.74238e-05	-0.141005
Gpx1	0.0428066	-0.322268	0.000613082	-0.283428
Sec62	0.0208493	-0.335326	0.00430984	-0.279108
Psmg4	0.000200482	-0.33881	0.000117145	-0.180883
Lsm4	0.023689	-0.339705	0.000450516	-0.313434
Ppia	1.95705e-34	-0.343363	9.72063e-39	-0.327903
Thoc7	0.0479185	-0.349877	0.0169776	-0.233784
Pcsk1n	0.00010279	-0.360604	1.5533e-05	-0.777224
1810022K09Rik	0.0114739	-0.36972	0.00817323	-0.210998
Ssr4	0.000407434	-0.374453	0.00270853	-0.183074
Ctnnb1	0.00111237	-0.380577	0.00810388	-0.198256
Use1	0.000496553	-0.390831	0.0135815	-0.157007
Lmo4	0.0233037	-0.394724	1.33505e-05	-0.345876
Cdk4	0.000304767	-0.396504	1.32223e-05	-0.228281
Ssb	5.05369e-05	-0.396761	0.0127145	-0.105105
Nsa2	9.39701e-05	-0.400127	2.00462e-06	-0.188549
Cox7c	1.04812e-14	-0.408984	1.43988e-05	-0.262911
Srsf3	0.00099065	-0.412145	0.00839202	-0.181228
Snrpd1	0.000733813	-0.415784	0.000226668	-0.257654
Top1	4.76902e-05	-0.416776	0.00191397	-0.191496
Chd3	0.0249769	-0.419491	0.00510742	-0.330969
Pdap1	0.0126186	-0.424122	2.27674e-05	-0.476823
Fth1	9.42658e-64	-0.432539	1.01271e-26	-0.274893
2010107E04Rik	3.05591e-08	-0.435123	1.88012e-05	-0.620341
Rnf187	0.0142997	-0.438003	0.0380307	-0.263054
Srrm2	2.68273e-07	-0.445051	0.000367918	-0.14183
Tma7	1.13076e-10	-0.456	1.21173e-20	-1.2526
Serbp1	0.00273897	-0.460305	1.37933e-05	-0.354302
Banf1	0.00144515	-0.470787	0.0436096	-0.17816
Eif2s2	0.0100571	-0.473603	0.00856593	-0.394883
Eif3k	0.0372206	-0.485857	0.00174945	-0.404784
Ppdpf	0.0388323	-0.487748	0.0492565	-0.306722
Sox4	0.00870941	-0.489526	0.000107439	-0.358408
Tmsb4x	3.64071e-70	-0.49758	9.01892e-30	-0.272104
Tcf25	0.00221055	-0.499656	0.00275132	-0.320395
Dstn	0.00430486	-0.506933	0.0252821	-0.255538
Scand1	0.00125033	-0.523626	5.80253e-05	-0.406947
Cox7a2	1.04476e-11	-0.524933	4.79813e-15	-0.789223
Eef1d	1.36886e-07	-0.534315	0.000418712	-0.192246
Cox8a	1.45115e-45	-0.541141	3.79419e-43	-0.508351
Hist3h2ba	0.00240739	-0.542511	0.00745222	-0.304506
Gng5	0.00200684	-0.543049	1.07492e-09	-0.751409
Gnai2	0.00399025	-0.543471	0.0223519	-0.260095
Atp1a2	9.31134e-07	-0.547507	0.0363969	-0.166088
Nedd8	0.0489813	-0.577758	1.22466e-08	-0.969118
Clta	0.000429495	-0.578344	0.000386087	-0.427573
Fis1	0.000961364	-0.586485	5.18816e-07	-0.559478
Hras	0.000283605	-0.588144	0.0010287	-0.3711
Mif	1.17897e-08	-0.591082	1.19621e-13	-0.988407
Psma7	0.000991096	-0.59125	0.00473933	-0.552667
Polr1d	0.000155278	-0.598119	0.00171638	-0.308478
Mt3	6.13491e-07	-0.606244	1.10067e-08	-0.783159
Son	1.71845e-08	-0.60981	2.97648e-13	-0.37936
Ndufa7	0.00974797	-0.616479	6.7477e-09	-0.778211
Atxn7l3b	0.00808872	-0.620982	0.000825408	-0.532025
Atp5j2	5.6319e-09	-0.626322	3.54157e-06	-0.621331
Mt2	7.91837e-06	-0.626388	2.66622e-08	-0.361924
Ccnd2	0.000279189	-0.62969	3.42142e-06	-0.480052
Nenf	0.000215221	-0.642072	0.000191825	-0.409011
Snrpe	1.59858e-05	-0.65288	2.92321e-06	-0.404017
Rtn1	0.00433088	-0.653522	0.0322029	-0.455861
Cox4i1	4.04599e-41	-0.657027	9.35705e-49	-0.77991
Atp5e	1.25056e-06	-0.665962	5.28759e-09	-1.02123
Camk2n1	4.85916e-09	-0.669611	1.58221e-09	-0.917079
Tubb5	1.46526e-05	-0.675192	3.36705e-10	-0.755214
Snrpg	0.00113192	-0.677201	4.40747e-17	-1.07353
Ubl5	7.19779e-05	-0.691662	1.01209e-09	-1.09099
Map1b	1.52692e-06	-0.752631	2.73507e-15	-1.06212
Bsg	3.86979e-09	-0.770139	4.68607e-18	-0.570522
Ndufa2	2.26869e-07	-0.782124	3.42343e-07	-0.878933
Ttc3	3.99733e-07	-0.783926	0.00156741	-0.411035
Stmn2	3.04469e-63	-0.805215	5.22492e-58	-0.640802
Gabarap	4.75367e-09	-0.827448	3.30694e-07	-0.738862
Uchl1	1.92638e-08	-0.849178	4.79813e-15	-1.07515
Tubb2b	7.26985e-18	-0.851048	1.13159e-15	-1.02655
Myeov2	6.73083e-10	-0.864336	5.87544e-11	-1.01052
Npm1	2.15446e-15	-0.86776	9.75484e-09	-0.441625
Apc	3.72787e-10	-0.886891	9.77127e-09	-0.763572
Cox7a2l	1.1342e-07	-0.888288	5.91022e-18	-1.16246
Hspe1	3.23095e-09	-0.901451	1.68162e-12	-1.07219
Basp1	9.51524e-14	-0.910634	2.37214e-63	-2.1065
Hbb-bs	1.72486e-34	-0.936293	2.48814e-20	-0.27296
Prdx2	8.24564e-07	-0.954722	3.1633e-09	-0.896166
Eif3f	9.62857e-10	-0.95872	0.0003917	-0.576565
Smdt1	5.99596e-07	-0.972351	1.98678e-13	-1.12995
Tomm7	4.75367e-09	-0.98585	1.23298e-07	-0.852603
Stmn3	2.56458e-12	-1.13934	9.66944e-22	-1.36688
Atp5d	3.14883e-13	-1.14906	6.6144e-08	-0.830202
Gnb2l1	5.95898e-18	-1.15107	2.42573e-21	-0.80981
Tbca	6.74393e-09	-1.15174	2.15495e-12	-1.00855
Ndufb9	8.21628e-18	-1.15255	1.12994e-12	-1.03008
Gpx4	3.04064e-15	-1.22172	5.55184e-09	-1.01814
Ptma	4.32529e-12	-1.23314	1.01644e-09	-1.05768
H3f3a	5.07144e-19	-1.24276	2.21507e-08	-0.772363
Eef2	6.54723e-15	-1.30344	4.52298e-13	-0.872344
Atp5h	2.59011e-17	-1.32165	7.82739e-12	-1.00039
Hsp90aa1	1.59476e-18	-1.32887	1.36503e-16	-0.959254
Ptgds	5.22233e-58	-1.36802	2.47621e-35	-0.557225
Eef1g	7.63272e-21	-1.39308	3.58074e-13	-1.09334
Fabp5	6.28873e-41	-1.3971	5.75839e-62	-2.12888
Uqcrh	1.48865e-19	-1.41383	9.01892e-30	-1.68892
Atp5g2	4.12338e-24	-1.42587	9.41575e-28	-1.42639
Pfdn5	3.74429e-19	-1.42659	1.51757e-20	-1.45994
Cox7b	1.12138e-22	-1.45941	1.46524e-13	-1.20292
Mapt	1.46182e-23	-1.46759	4.08903e-22	-1.30812
Nnat	3.92285e-21	-1.48559	1.3033e-22	-1.57789
Naca	4.18003e-20	-1.48672	3.72093e-22	-1.39074
Fau	4.28212e-101	-1.51249	4.07099e-151	-2.1048
Actg1	5.99838e-38	-1.61281	3.52435e-24	-1.46815
Eef1b2	6.29382e-27	-1.65853	2.17046e-14	-0.940575
Pebp1	2.06235e-31	-1.69174	1.00108e-36	-1.93101
Pcp4	5.22931e-35	-2.03423	5.18068e-17	-1.41431
Kif1a	9.23589e-53	-2.20138	1.02137e-54	-1.94379
Gapdh	4.93633e-45	-2.21892	7.81371e-39	-1.84735
Eef1a1	3.93316e-99	-2.23398	7.65668e-97	-2.23909
Tpt1	7.90164e-60	-2.26319	4.03818e-41	-2.05643
Hsp90ab1	2.24892e-60	-2.42095	2.84784e-46	-2.12134
Malat1	2.27564e-82	-3.2015	3.30129e-115	-2.82969
