# Supplementary material for: Enhancing WNT Signaling Restores Cortical Neuronal Spine Maturation and Synaptogenesis in Tbr1 Mutants
Source: Cell Rep. Author manuscript; Available in PMC 2020 Sep 4. (PMC7473600; doi:10.1016/j.celrep.2020.03.059)
Supplement: Supp Info 4 [file NIHMS1622004-supplement-Supp_Info_4.xlsx]

## Sheet: Table S3 - GO analysis
Table S3: Complete list of GO terms associated with 218 common DEX genes between Tbr1 layer 5 heterozygotes vs. wildtype and Tbr1 layer 5 homozygotes vs. wildtype. Related to Figure 1.
Category	Over_represented_pvalue	Under_represented_pvalue	numDEInCat	numInCat	Term	Ontology
GO:0030424	4.98991e-15	1	38	391	axon	CC
GO:0097458	1.29491e-14	1	65	1057	neuron part	CC
GO:0033267	1.7927e-14	1	30	254	axon part	CC
GO:0045202	3.10393e-14	1	52	805	synapse	CC
GO:0150034	9.51503e-14	1	27	208	distal axon	CC
GO:0043005	1.5468e-13	1	53	786	neuron projection	CC
GO:0044463	4.18648e-12	1	49	730	cell projection part	CC
GO:0120038	4.18648e-12	1	49	730	plasma membrane bounded cell projection part	CC
GO:0044456	1.57421e-10	1	40	646	synapse part	CC
GO:0030426	5.33662e-10	1	18	141	growth cone	CC
GO:0043209	5.47282e-10	1	24	170	myelin sheath	CC
GO:0030427	5.67399e-10	1	18	142	site of polarized growth	CC
GO:0005622	1.00183e-09	1	204	5925	intracellular	CC
GO:0005737	1.12125e-09	1	183	4864	cytoplasm	CC
GO:0008092	1.28938e-09	1	35	480	cytoskeletal protein binding	MF
GO:0120025	2.32267e-09	1	56	1037	plasma membrane bounded cell projection	CC
GO:0036477	2.96583e-09	1	37	565	somatodendritic compartment	CC
GO:0044424	3.80017e-09	1	203	5905	intracellular part	CC
GO:0042995	4.08236e-09	1	58	1119	cell projection	CC
GO:0048699	4.34594e-09	1	42	767	generation of neurons	BP
GO:0048468	4.84655e-09	1	49	949	cell development	BP
GO:0007399	7.78138e-09	1	51	1051	nervous system development	BP
GO:0022008	8.87855e-09	1	43	810	neurogenesis	BP
GO:0044325	9.56382e-09	1	14	81	ion channel binding	MF
GO:0044297	1.5154e-08	1	32	436	cell body	CC
GO:0098793	4.06477e-08	1	25	320	presynapse	CC
GO:0030182	4.66403e-08	1	38	706	neuron differentiation	BP
GO:0030425	5.87578e-08	1	27	402	dendrite	CC
GO:0097447	6.57036e-08	1	27	404	dendritic tree	CC
GO:0005623	9.72645e-08	1	205	6196	cell	CC
GO:0044464	9.72645e-08	1	205	6196	cell part	CC
GO:0044306	1.01614e-07	1	14	95	neuron projection terminus	CC
GO:0065008	1.05423e-07	1	70	1556	regulation of biological quality	BP
GO:0099177	1.182e-07	1	20	265	regulation of trans-synaptic signaling	BP
GO:0043226	1.29473e-07	1	190	5374	organelle	CC
GO:0070033	1.50683e-07	1	4	4	synaptobrevin 2-SNAP-25-syntaxin-1a-complexin II complex	CC
GO:0048856	1.66189e-07	1	84	2101	anatomical structure development	BP
GO:0031090	1.72736e-07	1	62	950	organelle membrane	CC
GO:0048869	1.87215e-07	1	68	1591	cellular developmental process	BP
GO:0009987	2.03016e-07	1	191	5579	cellular process	BP
GO:0031175	2.16515e-07	1	32	564	neuron projection development	BP
GO:0030154	3.59366e-07	1	64	1498	cell differentiation	BP
GO:0050804	4.25483e-07	1	19	264	modulation of chemical synaptic transmission	BP
GO:0043025	4.66566e-07	1	27	384	neuronal cell body	CC
GO:0051650	4.90768e-07	1	15	159	establishment of vesicle localization	BP
GO:0019904	5.21625e-07	1	27	423	protein domain specific binding	MF
GO:0044444	5.62521e-07	1	152	3869	cytoplasmic part	CC
GO:0044422	5.62664e-07	1	144	3600	organelle part	CC
GO:0051656	5.90206e-07	1	20	262	establishment of organelle localization	BP
GO:0032502	7.07313e-07	1	87	2247	developmental process	BP
GO:0031967	7.32197e-07	1	51	611	organelle envelope	CC
GO:0031975	7.32197e-07	1	51	611	envelope	CC
GO:0032879	7.70889e-07	1	55	1149	regulation of localization	BP
GO:0048167	8.17566e-07	1	13	121	regulation of synaptic plasticity	BP
GO:0099537	9.17477e-07	1	22	351	trans-synaptic signaling	BP
GO:0098794	9.5605e-07	1	25	451	postsynapse	CC
GO:0008076	1.05407e-06	1	7	29	voltage-gated potassium channel complex	CC
GO:0032501	1.0794e-06	1	91	2373	multicellular organismal process	BP
GO:0051648	1.12027e-06	1	15	172	vesicle localization	BP
GO:0044877	1.17409e-06	1	37	599	protein-containing complex binding	MF
GO:0034705	1.21292e-06	1	7	30	potassium channel complex	CC
GO:0099536	1.22578e-06	1	22	357	synaptic signaling	BP
GO:0003746	1.22777e-06	1	6	14	translation elongation factor activity	MF
GO:0007017	1.26293e-06	1	27	372	microtubule-based process	BP
GO:0051640	1.3794e-06	1	22	337	organelle localization	BP
GO:0044446	1.43168e-06	1	140	3479	intracellular organelle part	CC
GO:0043229	1.49525e-06	1	186	5282	intracellular organelle	CC
GO:0099003	1.61083e-06	1	15	165	vesicle-mediated transport in synapse	BP
GO:0048666	1.6278e-06	0.999999	32	607	neuron development	BP
GO:0007010	1.98906e-06	0.999999	34	616	cytoskeleton organization	BP
GO:0006928	2.02557e-06	0.999999	39	727	movement of cell or subcellular component	BP
GO:0005200	2.25665e-06	1	8	38	structural constituent of cytoskeleton	MF
GO:0050998	2.36089e-06	1	5	13	nitric-oxide synthase binding	MF
GO:0048306	2.46467e-06	1	9	38	calcium-dependent protein binding	MF
GO:0005515	2.47688e-06	1	134	3768	protein binding	MF
GO:0007268	2.55052e-06	0.999999	21	346	chemical synaptic transmission	BP
GO:0098916	2.55052e-06	0.999999	21	346	anterograde trans-synaptic signaling	BP
GO:0045597	2.59897e-06	0.999999	27	462	positive regulation of cell differentiation	BP
GO:0060341	2.81568e-06	0.999999	29	500	regulation of cellular localization	BP
GO:0000226	3.15872e-06	0.999999	20	263	microtubule cytoskeleton organization	BP
GO:0010720	3.53e-06	0.999999	21	323	positive regulation of cell development	BP
GO:0032990	3.65401e-06	0.999999	22	380	cell part morphogenesis	BP
GO:0051128	4.19065e-06	0.999998	55	1259	regulation of cellular component organization	BP
GO:0060284	4.56013e-06	0.999999	28	528	regulation of cell development	BP
GO:0051239	5.14305e-06	0.999998	51	1161	regulation of multicellular organismal process	BP
GO:0004129	5.15875e-06	1	9	15	cytochrome-c oxidase activity	MF
GO:0015002	5.15875e-06	1	9	15	heme-copper terminal oxidase activity	MF
GO:0016676	5.15875e-06	1	9	15	oxidoreductase activity	acting on a heme group of donors
GO:0043679	5.30557e-06	0.999999	11	81	axon terminus	CC
GO:0007275	5.50593e-06	0.999997	75	1939	multicellular organism development	BP
GO:0098978	5.51132e-06	0.999999	20	339	glutamatergic synapse	CC
GO:0050769	5.57171e-06	0.999999	19	296	positive regulation of neurogenesis	BP
GO:0008021	5.60094e-06	0.999999	14	143	synaptic vesicle	CC
GO:0071944	5.77307e-06	0.999997	61	1545	cell periphery	CC
GO:0048812	6.30385e-06	0.999998	20	357	neuron projection morphogenesis	BP
GO:0051960	6.33285e-06	0.999998	27	529	regulation of nervous system development	BP
GO:0030133	6.37637e-06	0.999999	16	186	transport vesicle	CC
GO:0016675	7.06079e-06	0.999999	9	16	oxidoreductase activity	acting on a heme group of donors
GO:0120035	7.33876e-06	0.999998	24	418	regulation of plasma membrane bounded cell projection organization	BP
GO:0051049	7.45037e-06	0.999997	41	806	regulation of transport	BP
GO:0070382	7.73929e-06	0.999998	14	149	exocytic vesicle	CC
GO:0007267	7.86635e-06	0.999997	31	622	cell-cell signaling	BP
GO:0048731	7.99437e-06	0.999996	67	1723	system development	BP
GO:0031344	8.0529e-06	0.999998	24	421	regulation of cell projection organization	BP
GO:0030235	8.74486e-06	1	4	7	nitric-oxide synthase regulator activity	MF
GO:0015078	8.7675e-06	0.999998	14	52	proton transmembrane transporter activity	MF
GO:0120039	9.39528e-06	0.999997	20	365	plasma membrane bounded cell projection morphogenesis	BP
GO:0048858	9.60116e-06	0.999997	20	366	cell projection morphogenesis	BP
GO:0045595	9.72193e-06	0.999996	37	785	regulation of cell differentiation	BP
GO:0048489	1.08008e-05	0.999998	11	107	synaptic vesicle transport	BP
GO:0097480	1.08008e-05	0.999998	11	107	establishment of synaptic vesicle localization	BP
GO:0015077	1.08831e-05	0.999998	16	106	monovalent inorganic cation transmembrane transporter activity	MF
GO:0051094	1.17522e-05	0.999996	30	582	positive regulation of developmental process	BP
GO:0017144	1.19754e-05	0.999996	30	298	drug metabolic process	BP
GO:0008135	1.22442e-05	0.999998	10	65	translation factor activity	RNA binding
GO:0098796	1.24091e-05	0.999995	44	561	membrane protein complex	CC
GO:0001764	1.34183e-05	0.999998	9	90	neuron migration	BP
GO:0050767	1.4493e-05	0.999995	25	483	regulation of neurogenesis	BP
GO:0099504	1.4655e-05	0.999997	12	142	synaptic vesicle cycle	BP
GO:0043244	1.48273e-05	0.999998	8	62	regulation of protein complex disassembly	BP
GO:0051962	1.56413e-05	0.999996	19	325	positive regulation of nervous system development	BP
GO:0099503	1.61808e-05	0.999996	19	243	secretory vesicle	CC
GO:0050793	1.68548e-05	0.999993	46	1078	regulation of developmental process	BP
GO:0097479	1.80089e-05	0.999997	11	117	synaptic vesicle localization	BP
GO:0005525	1.8498e-05	0.999995	17	211	GTP binding	MF
GO:0120036	1.88521e-05	0.999992	35	731	plasma membrane bounded cell projection organization	BP
GO:0051494	1.90337e-05	0.999997	11	90	negative regulation of cytoskeleton organization	BP
GO:0032991	2.04756e-05	0.999989	112	2573	protein-containing complex	CC
GO:0040011	2.23599e-05	0.999991	32	633	locomotion	BP
GO:0090066	2.27817e-05	0.999994	17	227	regulation of anatomical structure size	BP
GO:0031346	2.31996e-05	0.999994	17	259	positive regulation of cell projection organization	BP
GO:0031800	2.57726e-05	1	3	3	type 3 metabotropic glutamate receptor binding	MF
GO:0032550	2.82125e-05	0.999993	17	216	purine ribonucleoside binding	MF
GO:0009055	2.82474e-05	0.999995	13	49	electron transfer activity	MF
GO:0043624	2.86443e-05	0.999996	9	79	cellular protein complex disassembly	BP
GO:0019001	2.88937e-05	0.999992	17	217	guanyl nucleotide binding	MF
GO:0032561	2.88937e-05	0.999992	17	217	guanyl ribonucleotide binding	MF
GO:0032880	2.92915e-05	0.99999	27	465	regulation of protein localization	BP
GO:0009628	2.93444e-05	0.99999	24	380	response to abiotic stimulus	BP
GO:0031966	2.99552e-05	0.999988	38	393	mitochondrial membrane	CC
GO:0032549	3.03199e-05	0.999992	17	218	ribonucleoside binding	MF
GO:0051258	3.25877e-05	0.999992	15	155	protein polymerization	BP
GO:0001883	3.28938e-05	0.999991	17	218	purine nucleoside binding	MF
GO:1901879	3.34407e-05	0.999997	7	53	regulation of protein depolymerization	BP
GO:0045664	3.35096e-05	0.999989	22	420	regulation of neuron differentiation	BP
GO:0045666	3.35641e-05	0.999991	16	255	positive regulation of neuron differentiation	BP
GO:0030030	3.39942e-05	0.999986	35	750	cell projection organization	BP
GO:0030672	3.41502e-05	0.999995	9	73	synaptic vesicle membrane	CC
GO:0099501	3.41502e-05	0.999995	9	73	exocytic vesicle membrane	CC
GO:0044459	3.49805e-05	0.999986	35	790	plasma membrane part	CC
GO:0000904	3.73269e-05	0.999989	20	376	cell morphogenesis involved in differentiation	BP
GO:0001882	3.89162e-05	0.99999	17	223	nucleoside binding	MF
GO:0016043	3.90252e-05	0.999979	103	2682	cellular component organization	BP
GO:0047485	4.45141e-05	0.999992	11	91	protein N-terminus binding	MF
GO:0070032	4.87368e-05	1	3	4	synaptobrevin 2-SNAP-25-syntaxin-1a-complexin I complex	CC
GO:0051179	4.95508e-05	0.999973	90	2365	localization	BP
GO:0030658	5.08226e-05	0.999992	10	92	transport vesicle membrane	CC
GO:0022890	5.10822e-05	0.999986	17	157	inorganic cation transmembrane transporter activity	MF
GO:0070069	5.48239e-05	0.999994	9	21	cytochrome complex	CC
GO:0032386	5.70912e-05	0.999984	17	243	regulation of intracellular transport	BP
GO:0016310	5.71491e-05	0.999974	43	896	phosphorylation	BP
GO:0043086	5.77319e-05	0.999983	19	260	negative regulation of catalytic activity	BP
GO:0017111	5.88414e-05	0.999979	25	410	nucleoside-triphosphatase activity	MF
GO:0010975	6.15183e-05	0.999981	19	344	regulation of neuron projection development	BP
GO:0072384	6.40538e-05	0.999992	8	60	organelle transport along microtubule	BP
GO:0098805	6.47338e-05	0.999974	30	558	whole membrane	CC
GO:0051261	6.85669e-05	0.999991	8	68	protein depolymerization	BP
GO:0098590	7.01892e-05	0.999975	24	494	plasma membrane region	CC
GO:0030054	7.16739e-05	0.999974	24	490	cell junction	CC
GO:0051641	7.26209e-05	0.999963	58	1370	cellular localization	BP
GO:0015631	7.32644e-05	0.999981	15	185	tubulin binding	MF
GO:0005938	7.38974e-05	0.999984	12	153	cell cortex	CC
GO:0015874	7.55607e-05	0.999999	3	4	norepinephrine transport	BP
GO:0070997	7.72625e-05	0.999979	16	203	neuron death	BP
GO:0032535	7.79426e-05	0.99998	15	203	regulation of cellular component size	BP
GO:0045277	7.81096e-05	0.999994	7	12	respiratory chain complex IV	CC
GO:0006810	7.95576e-05	0.999958	74	1810	transport	BP
GO:0098797	8.08301e-05	0.999979	15	183	plasma membrane protein complex	CC
GO:2000026	8.23548e-05	0.999964	36	846	regulation of multicellular organismal development	BP
GO:0070044	8.31705e-05	0.999999	3	5	synaptobrevin 2-SNAP-25-syntaxin-1a complex	CC
GO:1902904	8.58305e-05	0.999985	10	88	negative regulation of supramolecular fiber organization	BP
GO:0010976	8.63451e-05	0.999978	14	210	positive regulation of neuron projection development	BP
GO:1901214	8.75988e-05	0.999977	15	184	regulation of neuron death	BP
GO:0043243	8.85005e-05	0.999997	4	11	positive regulation of protein complex disassembly	BP
GO:0007409	8.86965e-05	0.999978	14	230	axonogenesis	BP
GO:0097435	8.87433e-05	0.999971	20	307	supramolecular fiber organization	BP
GO:0008324	8.97939e-05	0.999974	17	168	cation transmembrane transporter activity	MF
GO:0005740	9.47669e-05	0.999958	39	420	mitochondrial envelope	CC
GO:0051402	9.7413e-05	0.999976	14	158	neuron apoptotic process	BP
GO:1902495	0.000101414	0.999981	10	105	transmembrane transporter complex	CC
GO:0010941	0.00010147	0.999955	38	719	regulation of cell death	BP
GO:0032271	0.000103154	0.999977	12	125	regulation of protein polymerization	BP
GO:0034703	0.000103431	0.999983	9	79	cation channel complex	CC
GO:0006414	0.000107014	0.999991	6	29	translational elongation	BP
GO:0061564	0.000107392	0.999971	15	248	axon development	BP
GO:0070469	0.000109238	0.99997	17	69	respiratory chain	CC
GO:0051240	0.00011055	0.999954	31	670	positive regulation of multicellular organismal process	BP
GO:0005856	0.000111065	0.999948	43	953	cytoskeleton	CC
GO:0048667	0.000114729	0.999966	17	329	cell morphogenesis involved in neuron differentiation	BP
GO:0005886	0.000116781	0.99994	55	1485	plasma membrane	CC
GO:0008361	0.000122702	0.999979	9	101	regulation of cell size	BP
GO:0044448	0.000123863	0.999979	9	102	cell cortex part	CC
GO:0043523	0.000127483	0.999969	13	143	regulation of neuron apoptotic process	BP
GO:0099568	0.000137366	0.999962	15	216	cytoplasmic region	CC
GO:0051130	0.000139322	0.999942	30	632	positive regulation of cellular component organization	BP
GO:0014069	0.000141031	0.999963	14	258	postsynaptic density	CC
GO:0032279	0.000141031	0.999963	14	258	asymmetric synapse	CC
GO:0003231	0.000143886	0.999986	6	43	cardiac ventricle development	BP
GO:0071840	0.000146189	0.999916	104	2778	cellular component organization or biogenesis	BP
GO:0032989	0.000147104	0.999944	25	546	cellular component morphogenesis	BP
GO:1901880	0.000147939	0.999985	6	48	negative regulation of protein depolymerization	BP
GO:0030863	0.000149858	0.999981	7	57	cortical cytoskeleton	CC
GO:0034622	0.000151896	0.999931	38	573	cellular protein-containing complex assembly	BP
GO:1903829	0.00015443	0.999962	13	168	positive regulation of cellular protein localization	BP
GO:0046034	0.000158454	0.999949	19	144	ATP metabolic process	BP
GO:0031629	0.000159053	0.999993	4	14	synaptic vesicle fusion to presynaptic active zone membrane	BP
GO:0099500	0.000159053	0.999993	4	14	vesicle fusion to plasma membrane	BP
GO:0048870	0.000164854	0.999934	27	542	cell motility	BP
GO:0051674	0.000164854	0.999934	27	542	localization of cell	BP
GO:0051234	0.000168043	0.999907	74	1856	establishment of localization	BP
GO:0031110	0.000177175	0.999977	7	55	regulation of microtubule polymerization or depolymerization	BP
GO:0051050	0.000180749	0.99993	25	433	positive regulation of transport	BP
GO:0050789	0.000196757	0.999887	130	3916	regulation of biological process	BP
GO:0006996	0.000201379	0.999888	73	1748	organelle organization	BP
GO:0010033	0.000202652	0.999901	43	1009	response to organic substance	BP
GO:0043227	0.0002035	0.999898	173	4947	membrane-bounded organelle	CC
GO:0016328	0.000205484	0.99999	4	18	lateral plasma membrane	CC
GO:0030659	0.00020809	0.99995	12	153	cytoplasmic vesicle membrane	CC
GO:0060291	0.000213991	0.999972	7	53	long-term synaptic potentiation	BP
GO:0098984	0.000214561	0.999941	14	268	neuron to neuron synapse	CC
GO:0045793	0.000214901	0.999996	3	7	positive regulation of cell size	BP
GO:0043933	0.000217409	0.999888	52	993	protein-containing complex subunit organization	BP
GO:0009123	0.000218772	0.999926	20	170	nucleoside monophosphate metabolic process	BP
GO:0043242	0.000227577	0.999976	6	50	negative regulation of protein complex disassembly	BP
GO:0099572	0.00022835	0.999937	14	273	postsynaptic specialization	CC
GO:0008104	0.000233286	0.999878	55	1306	protein localization	BP
GO:0032886	0.000236116	0.999947	11	134	regulation of microtubule-based process	BP
GO:0031112	0.000237517	0.999988	4	18	positive regulation of microtubule polymerization or depolymerization	BP
GO:0044092	0.000242423	0.999906	24	417	negative regulation of molecular function	BP
GO:0034613	0.000247217	0.999879	43	968	cellular protein localization	BP
GO:0016462	0.000252397	0.9999	25	438	pyrophosphatase activity	MF
GO:0017158	0.000255467	0.999965	7	68	regulation of calcium ion-dependent exocytosis	BP
GO:0031915	0.000258565	0.999995	3	7	positive regulation of synaptic plasticity	BP
GO:0043549	0.000259476	0.999914	18	297	regulation of kinase activity	BP
GO:0006812	0.000268361	0.999896	24	366	cation transport	BP
GO:0003924	0.000280384	0.999922	14	184	GTPase activity	MF
GO:0070727	0.000285494	0.999859	43	974	cellular macromolecule localization	BP
GO:0032870	0.000295087	0.999917	14	221	cellular response to hormone stimulus	BP
GO:0017156	0.000298412	0.99995	8	91	calcium ion regulated exocytosis	BP
GO:0008017	0.000300333	0.999936	10	125	microtubule binding	MF
GO:0030957	0.000308893	0.999994	3	6	Tat protein binding	MF
GO:0010658	0.000322665	0.999974	5	25	striated muscle cell apoptotic process	BP
GO:1901881	0.000326696	0.999994	3	6	positive regulation of protein depolymerization	BP
GO:0060560	0.000328258	0.999936	9	125	developmental growth involved in morphogenesis	BP
GO:0034643	0.000330564	0.999983	4	17	establishment of mitochondrion localization	microtubule-mediated
GO:0047497	0.000330564	0.999983	4	17	mitochondrion transport along microtubule	BP
GO:0043069	0.000330603	0.999867	25	412	negative regulation of programmed cell death	BP
GO:0012506	0.000331113	0.999916	12	163	vesicle membrane	CC
GO:0031965	0.000331249	0.999929	10	109	nuclear membrane	CC
GO:0015075	0.000338918	0.999883	19	232	ion transmembrane transporter activity	MF
GO:0043254	0.000343689	0.999892	16	245	regulation of protein complex assembly	BP
GO:0051270	0.000344455	0.999873	21	365	regulation of cellular component movement	BP
GO:0044455	0.000347202	0.999866	24	168	mitochondrial membrane part	CC
GO:0016817	0.000348258	0.999859	25	440	hydrolase activity	acting on acid anhydrides
GO:0016818	0.000348258	0.999859	25	440	hydrolase activity	acting on acid anhydrides
GO:0003208	0.000353311	0.999981	4	19	cardiac ventricle morphogenesis	BP
GO:0034702	0.00035334	0.999932	9	98	ion channel complex	CC
GO:0016079	0.000353426	0.999948	7	75	synaptic vesicle exocytosis	BP
GO:0060548	0.000360077	0.999849	27	464	negative regulation of cell death	BP
GO:0065007	0.000365678	0.999786	135	4111	biological regulation	BP
GO:0044305	0.000372959	0.999979	4	18	calyx of Held	CC
GO:0051654	0.000373131	0.999979	4	18	establishment of mitochondrion localization	BP
GO:0002135	0.000375234	1	2	2	CTP binding	MF
GO:0017098	0.000375234	1	2	2	sulfonylurea receptor binding	MF
GO:1990351	0.00037942	0.999918	10	111	transporter complex	CC
GO:0009126	0.00038055	0.999869	19	162	purine nucleoside monophosphate metabolic process	BP
GO:0009167	0.00038055	0.999869	19	162	purine ribonucleoside monophosphate metabolic process	BP
GO:0097120	0.000383705	0.999954	6	51	receptor localization to synapse	BP
GO:0048519	0.000397917	0.99977	78	2138	negative regulation of biological process	BP
GO:0009141	0.000400977	0.999857	20	175	nucleoside triphosphate metabolic process	BP
GO:1903827	0.000407415	0.999865	17	300	regulation of cellular protein localization	BP
GO:0005874	0.000409389	0.999875	15	230	microtubule	CC
GO:0022898	0.000411938	0.999902	11	118	regulation of transmembrane transporter activity	BP
GO:0099080	0.000414465	0.999841	22	386	supramolecular complex	CC
GO:0099081	0.000414465	0.999841	22	386	supramolecular polymer	CC
GO:0099512	0.000414465	0.999841	22	386	supramolecular fiber	CC
GO:0009725	0.000414675	0.999867	16	277	response to hormone	BP
GO:0065003	0.00042154	0.999781	48	895	protein-containing complex assembly	BP
GO:0019899	0.000423077	0.99978	47	1185	enzyme binding	MF
GO:0009205	0.000423531	0.999853	19	160	purine ribonucleoside triphosphate metabolic process	BP
GO:0051222	0.000426855	0.999882	13	162	positive regulation of protein transport	BP
GO:0051649	0.000427631	0.99978	46	1054	establishment of localization in cell	BP
GO:0051246	0.000433043	0.999775	47	1132	regulation of protein metabolic process	BP
GO:0009161	0.00043493	0.999848	19	165	ribonucleoside monophosphate metabolic process	BP
GO:0034750	0.000436385	1	2	2	Scrib-APC-beta-catenin complex	CC
GO:0009199	0.000445382	0.999844	19	162	ribonucleoside triphosphate metabolic process	BP
GO:0044429	0.000448645	0.99978	40	479	mitochondrial part	CC
GO:0048168	0.000456537	0.999958	5	38	regulation of neuronal synaptic plasticity	BP
GO:0098803	0.000461082	0.999868	15	63	respiratory chain complex	CC
GO:0051602	0.000474523	0.999987	3	9	response to electrical stimulus	BP
GO:0003779	0.00047661	0.999867	13	188	actin binding	MF
GO:0051338	0.000483914	0.999821	20	354	regulation of transferase activity	BP
GO:0016477	0.000486617	0.999802	24	500	cell migration	BP
GO:0050877	0.000495354	0.999821	19	354	nervous system process	BP
GO:0023052	0.000514737	0.999706	69	1954	signaling	BP
GO:0000902	0.000517009	0.999797	22	510	cell morphogenesis	BP
GO:0005746	0.000518626	0.99985	15	64	mitochondrial respiratory chain	CC
GO:0015318	0.000526607	0.999817	18	216	inorganic molecular entity transmembrane transporter activity	MF
GO:0016234	0.000530699	0.999934	6	44	inclusion body	CC
GO:0007269	0.000535875	0.999902	8	98	neurotransmitter secretion	BP
GO:0099643	0.000535875	0.999902	8	98	signal release from synapse	BP
GO:0006796	0.000538011	0.999707	54	1278	phosphate-containing compound metabolic process	BP
GO:0031111	0.000540685	0.999948	5	36	negative regulation of microtubule polymerization or depolymerization	BP
GO:0010646	0.000541629	0.999712	49	1266	regulation of cell communication	BP
GO:0048588	0.000546785	0.999886	9	131	developmental cell growth	BP
GO:0098589	0.000556631	0.999851	12	155	membrane region	CC
GO:0001505	0.000558432	0.99986	11	167	regulation of neurotransmitter levels	BP
GO:0043066	0.000559793	0.99977	24	405	negative regulation of apoptotic process	BP
GO:0007019	0.000561772	0.999947	5	30	microtubule depolymerization	BP
GO:0008219	0.000562146	0.999714	42	887	cell death	BP
GO:0044430	0.000563389	0.999735	33	692	cytoskeletal part	CC
GO:0032409	0.000565049	0.99986	11	123	regulation of transporter activity	BP
GO:0016020	0.000568074	0.999657	109	2970	membrane	CC
GO:0050806	0.000591816	0.999876	9	104	positive regulation of synaptic transmission	BP
GO:0009144	0.000597385	0.999786	19	165	purine nucleoside triphosphate metabolic process	BP
GO:0007026	0.000602029	0.99996	4	25	negative regulation of microtubule depolymerization	BP
GO:0031114	0.000602029	0.99996	4	25	regulation of microtubule depolymerization	BP
GO:0050808	0.000619387	0.99982	13	259	synapse organization	BP
GO:0032268	0.000619419	0.999678	44	1051	regulation of cellular protein metabolic process	BP
GO:0042325	0.000628446	0.999721	28	586	regulation of phosphorylation	BP
GO:0005635	0.000631579	0.999808	14	199	nuclear envelope	CC
GO:1902803	0.000633086	0.999917	6	56	regulation of synaptic vesicle transport	BP
GO:0006793	0.000644228	0.999646	54	1289	phosphorus metabolic process	BP
GO:0005615	0.000645759	0.999745	22	271	extracellular space	CC
GO:0033043	0.000652131	0.999702	30	634	regulation of organelle organization	BP
GO:0006518	0.000663936	0.999736	22	357	peptide metabolic process	BP
GO:0023051	0.000667121	0.999642	49	1277	regulation of signaling	BP
GO:1903748	0.000668858	0.999995	2	4	negative regulation of establishment of protein localization to mitochondrion	BP
GO:0031625	0.000678936	0.999814	12	176	ubiquitin protein ligase binding	MF
GO:0048589	0.000680931	0.999771	16	310	developmental growth	BP
GO:0098800	0.000684423	0.999751	20	110	inner mitochondrial membrane protein complex	CC
GO:0003205	0.000702514	0.999906	6	55	cardiac chamber development	BP
GO:0044295	0.000704972	0.99993	5	30	axonal growth cone	CC
GO:1904951	0.00071047	0.999793	13	174	positive regulation of establishment of protein localization	BP
GO:0004601	0.000729051	0.999895	7	23	peroxidase activity	MF
GO:0031113	0.00073484	0.999925	5	33	regulation of microtubule polymerization	BP
GO:0097060	0.000737031	0.999771	14	278	synaptic membrane	CC
GO:0019220	0.000737496	0.99966	30	653	regulation of phosphate metabolic process	BP
GO:0051174	0.000748893	0.999654	30	654	regulation of phosphorus metabolic process	BP
GO:0035256	0.000751472	0.999975	3	10	G protein-coupled glutamate receptor binding	MF
GO:0050896	0.000756693	0.999541	95	2731	response to stimulus	BP
GO:0043067	0.000760022	0.999637	33	644	regulation of programmed cell death	BP
GO:0046785	0.000766865	0.999897	6	47	microtubule polymerization	BP
GO:0043232	0.000771913	0.999547	72	1851	intracellular non-membrane-bounded organelle	CC
GO:0051493	0.000772829	0.999728	17	278	regulation of cytoskeleton organization	BP
GO:0045859	0.000780258	0.999735	16	271	regulation of protein kinase activity	BP
GO:0035556	0.000792437	0.999591	41	1017	intracellular signal transduction	BP
GO:0097524	0.000800038	0.999996	2	3	sperm plasma membrane	CC
GO:0032272	0.000815361	0.999867	7	48	negative regulation of protein polymerization	BP
GO:0016491	0.000822279	0.999638	27	328	oxidoreductase activity	MF
GO:1901653	0.000823525	0.999819	9	121	cellular response to peptide	BP
GO:0008179	0.000828655	0.99997	3	12	adenylate cyclase binding	MF
GO:0048538	0.000849897	0.999941	4	19	thymus development	BP
GO:0061351	0.000851333	0.999834	8	85	neural precursor cell proliferation	BP
GO:0099513	0.000866095	0.999682	18	320	polymeric cytoskeletal fiber	CC
GO:0043228	0.000877169	0.999483	72	1865	non-membrane-bounded organelle	CC
GO:0009719	0.000882869	0.999631	23	508	response to endogenous stimulus	BP
GO:0032269	0.000886315	0.999638	22	443	negative regulation of cellular protein metabolic process	BP
GO:1901215	0.000898628	0.999782	10	111	negative regulation of neuron death	BP
GO:0031503	0.000906993	0.999743	12	166	protein-containing complex localization	BP
GO:0010639	0.0009083	0.9997	15	210	negative regulation of organelle organization	BP
GO:0046907	0.0009155	0.999528	40	900	intracellular transport	BP
GO:2000173	0.000923848	0.999995	2	3	negative regulation of branching morphogenesis of a nerve	BP
GO:0005488	0.000933472	0.999467	163	5111	binding	MF
GO:0051047	0.00093676	0.999719	13	167	positive regulation of secretion	BP
GO:0031072	0.000957072	0.99981	8	78	heat shock protein binding	MF
GO:1902903	0.000958051	0.999711	13	184	regulation of supramolecular fiber organization	BP
GO:0014070	0.000989602	0.999669	15	265	response to organic cyclic compound	BP
GO:0005743	0.00101004	0.999532	30	297	mitochondrial inner membrane	CC
GO:0007154	0.00101787	0.9994	69	1979	cell communication	BP
GO:0042981	0.00103116	0.999503	32	636	regulation of apoptotic process	BP
GO:0010647	0.00104368	0.999508	30	639	positive regulation of cell communication	BP
GO:0070507	0.00104583	0.999762	9	117	regulation of microtubule cytoskeleton organization	BP
GO:0043524	0.00108769	0.999754	9	90	negative regulation of neuron apoptotic process	BP
GO:0046928	0.00109487	0.999838	6	64	regulation of neurotransmitter secretion	BP
GO:0023056	0.00109656	0.999481	30	642	positive regulation of signaling	BP
GO:0009653	0.00111406	0.999437	36	1002	anatomical structure morphogenesis	BP
GO:0030864	0.00112009	0.999873	5	39	cortical actin cytoskeleton	CC
GO:0002134	0.00112535	0.999993	2	3	UTP binding	MF
GO:0032551	0.00112535	0.999993	2	3	pyrimidine ribonucleoside binding	MF
